# Supplementary material for: Gapless genome assembly of azalea and multi-omics investigation into divergence between two species with distinct flower color
Source: Hortic Res. 2022 Oct 26;10(1):uhac241. doi: 10.1093/hr/uhac241 (PMC9832866; doi:10.1093/hr/uhac241)
Supplement: Web_Material_uhac241 [file web_material_uhac241.zip]

Archive with 2 entries (2 files):
- 03_Revised_SupplementaryFiles.pdf
- ResponseFigures.docx
